# Supplementary material for: Evaluation of prognostic significance of hematological profiles after the intensive phase treatment in pulmonary tuberculosis patients from Romania
Source: PLoS One. 2021 Apr 1;16(4):e0249301. doi: 10.1371/journal.pone.0249301 (PMC8016233; doi:10.1371/journal.pone.0249301)
Supplement: S1 File — (XLSX) [file pone.0249301.s003.xlsx]

## Sheet: DATA
T0					T0																								T2		T2
Sample Number	Centre	Age	SSM prior treatment	CULTURE prior treatment	(WBC) White Blood Cell (x 109/L)	(LYM) Lymphocyte count (x 109/L)	(NEU) Neutrophil count (x 109/L)	(MONO) Monocyte count (x 109/L)	(MLR) Monocyte/ lymphocyte ratio	(NLR) Neutrophil/lymphocyte ratio	(PLR) Platelet/lymphocyte ratio	(SII) Systemic immune-inflammation index (N×P)/L	(RBC) Red Blood Cell (%)	(HGB) Hemoglobin (g/L)	(HCT) Hematocrit (%)	(MCV) Mean corpuscular volum (fL)	(MCH) Mean corpuscular hemoglobin (pg)	MCHC Mean corpuscular hemoglobin concentration (g/L)	(RDW-CV) Red blood cell distribution width, coefficient variation (%)	(RDW-SD) Red blood cell distribution width, standard deviation (fL)	(PLT) Platelet count (x 109/L)	(PDW-CV) platelet distribution width (%)	(PDW-SD) platelet distribution width (fL)	(MPV) Mean platelet volume (fL)	(PCT) Plateletcrit (%)	(P-LCR) Platelet-cell ratio	(ESR) erythrocyte sedimentation rate) (mm/h)		SSM at 2 months	CULTURE at 2 months	(WBC) White Blood Cell (x 109/L)	(LYM) Lymphocyte count (x 109/L)	(NEU) Neutrophil count (x 109/L)	(MONO) Monocyte count (x 109/L)	(MLR) Monocyte/ lymphocyte ratio	(NLR) Neutrophil/lymphocyte ratio	(PLR) Platelet/lymphocyte ratio	(SII) Systemic immune-inflammation index (N×P)/L	(RBC) Red Blood Cell (%)	(HGB) Hemoglobin (g/L)	(HCT) Hematocrit (%)	(MCV) Mean corpuscular volum (fL)	(MCH) Mean corpuscular hemoglobin (pg)	MCHC Mean corpuscular hemoglobin concentration (g/L)	(RDW-CV) Red blood cell distribution width, coefficient variation (%)	(RDW-SD) Red blood cell distribution width, standard deviation (fL)	(PLT) Platelet count (x 109/L)	(PDW-CV) platelet distribution width (%)	(PDW-SD) platelet distribution width (fL)
1	Center 1	50	Positive	Positive	7.18	1.45	5.25	0.38	0.262069	3.62069	222.759	1169.48	3.64	126	36.8	101	34.5	342	18.7	64.8	323	39.1	20	6.6	0.21	21.07	90		Negative	Negative	4.45	1.06	2.99	0.32	0.301887	2.82075	183.962	550.047	4.15	123	36.6	88.4	29.6	335	19.4	56.5	195	43.4	16.6
2	Center 1	48	Positive	Positive	10.39	1.69	7.51	0.54	0.319527	4.44379	333.136	2501.85	3.78	105	33.7	89.1	27.7	310	13.8	35.2	563	39	20.6	7.2	0.4	23.37	100		Negative	Negative	9.89	2.07	6.78	0.26	0.125604	3.27536	190.338	1290.49	3.89	111	33.8	86.8	28.6	329	15.9	41.1	394	39.2	15.5
3	Center 1	40	Positive	Positive	8.27	0.82	7.1	0.34	0.414634	8.65854	641.463	4554.39	2.89	80	23.1	80	27.8	348	16.7	38.6	526	38.2	22.6	8.4	0.44	27.83	60		Negative	Negative	9.71	1.79	7.57	0.17	0.0949721	4.22905	250.279	1894.61	3.53	112	33.1	94	31.6	337	19.6	66.4	448	39.2	15.1
4	Center 1	44	Positive	Positive	8.48	1.49	6.31	0.54	0.362416	4.2349	236.242	1490.68	3.97	96	28.7	72.3	24.2	334	20.1	41.1	352	43.1	17.8	5.5	0.19	19.54	115		Negative	Negative	8.37	2.03	5.62	0.37	0.182266	2.76847	146.798	825.005	5	124	37	74.1	24.7	334	22.1	48.3	298	43.4	16.4
5	Center 1	52	Positive	Positive	9.34	1.44	7.13	0.64	0.444444	4.95139	205.556	1465.61	3.3	87	26.2	79.4	26.2	330	20.2	48.6	296	43.2	19.2	6.1	0.18	25.64	110		Positive	Positive	7.18	1.69	4.96	0.33	0.195266	2.93491	149.112	739.598	4.09	116	37.3	88.9	28.3	318	19.8	55.4	252	39.1	16
6	Center 1	60	Positive	Positive	20.34	1.63	17.92	0.65	0.398773	10.9939	317.791	5694.82	4.35	128	39.2	89.9	29.4	326	13	33.5	518	39.2	18.6	5.6	0.29	17.26	83		Negative	Negative	14.84	2.15	11.41	0.37	0.172093	5.30698	203.256	2319.15	4.48	126	37	82.5	28.2	341	17	42.4	437	43.4	15.6
7	Center 1	52	Positive	Positive	7.4	0.91	5.27	0.79	0.868132	5.79121	615.385	3243.08	3.85	107	32.5	84	27.9	330	11.9	41.6	560	39.2	15.8	6.7	0.4	30.78	86		Positive	Positive	8.7	1.34	6.02	1.2	0.895522	4.49254	396.269	2385.54	4.66	128	38.2	82	27.5	336	14	41.5	531	39.1	14.7
8	Center 1	59	Positive	Positive	8.8	1.72	5.59	1.32	0.767442	3.25	219.767	1228.5	4.18	123	37.2	89	29.3	330	11.3	43.7	378	38.9	17.6	8.2	0.2	30.23	90		Negative	Negative	8.5	2.1	5	1.02	0.485714	2.38095	166.667	833.333	4.16	118	36	86	28.3	328	12.1	45.2	350	38.4	15.8
9	Center 1	34	Positive	Positive	9.3	2.02	6.47	0.66	0.326733	3.20297	216.337	1399.7	5.4	155	45.9	85	28.8	339	12	47.4	437	37.6	15.3	8.4	0.16	20.12	70		Negative	Negative	5	1.61	2.73	0.47	0.291925	1.69565	155.901	425.609	5.63	164	48.1	85	29.1	341	13.3	38.7	251	38.5	17.1
10	Center 1	45	Positive	Positive	7.2	1.75	4.08	1.28	0.731429	2.33143	132	538.56	4.04	133	39.8	98	32.9	334	10.8	40	231	38.4	17.7	8.8	0.17	34.37	76		Negative	Negative	5.4	1.87	2.77	0.58	0.31016	1.48128	168.984	468.086	4.58	145	42.3	92	31.5	342	10.8	36.7	316	38.3	17.6
11	Center 1	21	Positive	Positive	14.34	2.41	10.93	0.66	0.273859	4.53527	182.158	1990.98	4.85	127	40.8	84.1	36.2	312	15	34.3	439	38.6	20.6	7.3	0.32	22.38	100		Positive	Positive	9.8	2.12	6.09	0.93	0.438679	2.87264	125.472	764.123	5.06	142	42	82.9	28	337	16.8	38.6	266	43	18.4
12	Center 1	46	Positive	Positive	3.17	0.77	2.19	0.18	0.233766	2.84416	172.727	378.273	3.93	116	34.2	86.9	29.6	341	15.8	39.7	133	41.9	22.1	8.2	0.11	32.92	80		Positive	Positive	5.81	1.8	3.35	0.34	0.188889	1.86111	117.222	392.694	3.96	129	36.7	92.7	32.4	350	16.2	48.2	211	43	18.7
13	Center 1	32	Positive	Positive	11.06	2.12	7.81	0.59	0.278302	3.68396	181.604	1418.33	5.46	148	46.3	84.8	27.2	320	15.8	39	385	38.2	17.6	6.8	0.26	28	43		Positive	Positive	9.83	2.33	6.41	0.48	0.206009	2.75107	163.948	1050.91	5.8	159	49.1	84.7	27.5	324	17.8	43.2	382	43.5	20
14	Center 1	61	Positive	Positive	6.85	1.99	4.16	0.21	0.105528	2.09045	137.688	572.784	4.36	129	40	91.9	29.7	323	14.3	39.6	274	39.1	15	4.7	0.13	19.2	35		Positive	Positive	5.56	1.72	3.14	0.13	0.0755814	1.82558	123.256	387.023	4.41	134	40.5	91.7	30.4	331	14.9	41	212	38.7	15
15	Center 1	52	Positive	Positive	11.13	2.13	8.17	0.45	0.211268	3.83568	184.977	1511.26	4.62	128	39.7	86	27.6	322	16.3	41.6	394	38.8	15.8	5.2	0.2	22.15	90		Negative	Negative	6.56	2.7	2.73	0.66	0.244444	1.01111	72.5926	198.178	4.92	145	43.4	88.2	29.5	334	14.7	37.3	196	37.9	21.2
16	Center 1	52	Positive	Positive	12.86	2.74	9.54	0.15	0.0547445	3.48175	120.803	1152.46	4.91	128	41.1	83.6	26	311	17.8	43.7	331	39	15.8	5.2	0.17	22.58	95		Negative	Negative	7.45	2.16	4.92	0.16	0.0740741	2.27778	169.444	833.667	4.55	121	39.4	86.6	36.5	306	16.2	42.3	366	39.2	17.7
17	Center 1	41	Positive	Positive	11.83	2.27	7.31	1.81	0.797357	3.22026	127.313	930.656	3.79	107	34.1	90	28.2	314	16.7	47.4	289	39.2	17.6	6.2	0.18	28.2	120		Negative	Negative	13.82	3.04	9.27	0.83	0.273026	3.04934	140.132	1299.02	4.32	117	37.5	86.8	27.1	312	16	41.5	426	39.2	14.7
18	Center 1	52	Positive	Positive	12.05	1.58	9.22	0.96	0.607595	5.83544	365.19	3367.05	4.13	109	35.6	86.3	26.4	305	15.7	40	577	38.9	15.3	5	0.29	21.17	115		Negative	Negative	12.54	1.98	9.3	0.89	0.449495	4.69697	245.455	2282.73	415	110	34.8	83.9	26.5	316	17.8	45.2	486	38.4	15.8
19	Center 1	32	Positive	Positive	11.21	2.67	7.78	0.59	0.220974	2.91386	104.12	810.052	5.06	141	44.4	87.7	28	319	14	34.6	278	37.6	17.7	7.2	0.2	30.78	60		Negative	Negative	8.94	2.62	5.07	0.89	0.339695	1.93511	114.122	578.599	5.23	142	44.4	84.8	27.2	321	15.1	36.7	299	38.5	17.1
20	Center 1	61	Positive	Positive	13.06	2.12	10.23	0.56	0.264151	4.82547	114.623	1172.59	4.35	119	39.1	89.9	27.4	305	17.9	50.7	243	38.4	18.2	6.8	0.16	30.23	55		Positive	Positive	9.55	2.58	5.64	0.93	0.360465	2.18605	106.202	598.977	4.7	127	39	83	27	326	19.4	50	274	38.4	17.6
21	Center 1	32	Positive	Positive	11.03	2.32	7.82	0.45	0.193966	3.37069	136.638	1068.51	5.73	150	49.5	86.3	26.1	302	16	39.4	317	39.1	16.2	5.3	0.17	23.15	20		Negative	Negative	10.3	2.33	6.87	0.61	0.261803	2.9485	96.1373	660.464	5.64	156	46.6	82.6	27.7	335	16.3	39.4	224	38.7	16.7
22	Center 1	59	Positive	Positive	8.68	3.41	4.23	0.76	0.222874	1.24047	63.9296	270.422	5.14	164	48.4	94.1	31.9	339	14.4	41.2	218	38.9	16.1	5.6	0.12	24.7	10		Negative	Negative	9.15	1.24	7.56	0.29	0.233871	6.09677	393.548	2975.23	5.2	121	39	75	23.3	310	25.3	59	488	39.2	18.6
23	Center 1	51	Positive	Positive	16.03	2.58	11.85	1.31	0.507752	4.59302	275.581	3265.64	4.01	129	38.5	96	32.3	336	13.9	41.7	711	38.7	15.2	5.3	0.38	21.45	100		Negative	Positive	9.68	2.65	5.65	1.05	0.396226	2.13208	106.792	603.377	4.28	131	38.7	90.4	30.5	337	15.6	44	283	39	14.8
24	Center 1	43	Positive	Positive	6.2	1.13	4.46	0.51	0.451327	3.9469	294.69	1314.32	4.61	90	30.5	66.3	19.6	295	19.7	31.7	333	39.2	17.1	4.8	0.16	23.46	120		Positive	Positive	7.39	1.23	5.13	0.58	0.471545	4.17073	243.902	1251.22	5.31	109	35.8	67.4	20.5	304	22.4	41.3	300	39.2	13.8
25	Center 1	54	Positive	Positive	10.68	2.76	6.95	0.8	0.289855	2.51812	145.652	1012.28	3.65	96	29.5	80.8	26.3	325	17	39.9	402	39.2	16.3	5.7	0.23	23.88	130		Negative	Negative	7.59	1.98	4.87	0.49	0.247475	2.4596	142.929	696.066	4.49	115	34.7	77.2	25.6	332	23.6	57.7	283	42.9	16.3
26	Center 1	45	Positive	Positive	9.9	1.33	7.98	0.51	0.383459	6	250.376	1998	4.38	121	37.7	86.1	27.6	320	14.9	36.5	333	39.2	13.6	3.5	0.12	14.58	120		Positive	Positive	7.31	1.73	4.32	0.31	0.179191	2.49711	110.405	476.948	4.05	136	39.6	97.9	33.6	344	13.9	43.7	191	38.4	17.9
27	Center 1	32	Positive	Positive	9.19	1.94	6.43	0.41	0.21134	3.31443	182.474	1173.31	3.92	111	34.4	87.7	28.3	323	15.4	39.9	354	39.2	13.9	4	0.14	16.12	110		Positive	Positive	8.86	2.31	5.77	0.45	0.194805	2.49784	122.944	709.385	4.4	134	39.9	90.7	30.6	337	24.8	59.2	284	39.2	13.9
28	Center 1	35	Positive	Positive	9.99	2.35	6.54	0.81	0.344681	2.78298	85.9574	562.162	4.2	123	37.2	88.6	29.4	331	13.6	34.4	202	36.7	23.6	10.4	0.21	45.58	50		Positive	Positive	13.65	2.03	10.82	0.53	0.261084	5.33005	112.315	1215.25	4.34	137	40.2	92.7	31.5	340	16.9	50.6	228	37.1	22
29	Center 1	62	Positive	Positive	8.36	0.38	7.73	0.17	0.447368	20.3421	107.895	834.026	3.8	128	37.4	98.5	33.6	341	14.2	44.7	41	39.2	24	8.4	0.3	29.28	45		Positive	Positive	6.42	0.86	4.99	0.44	0.511628	5.80233	222.093	1108.24	2.51	91	25.6	101.9	36.3	356	29.3	86.5	191	43.4	16.2
30	Center 1	50	Positive	Positive	10.86	2.98	7.06	0.5	0.167785	2.36913	151.678	1070.85	4.73	125	39	82.5	26.5	321	18.6	45.5	452	39.1	19.6	6.1	0.28	19.32	80		Negative	Negative	7.59	1.98	4.87	0.49	0.247475	2.4596	142.929	696.066	4.49	115	34.7	77.2	25.6	332	23.6	57.7	283	42.9	16.3
31	Center 1	63	Positive	Positive	19.68	3.7	14.03	1.52	0.410811	3.79189	121.622	1706.35	4.72	118	39.5	83.6	24.9	298	17.8	44.8	450	39.1	21.4	7.2	0.32	24.25	80		Positive	Positive	17.71	3.58	13.18	0.44	0.122905	3.68156	91.6201	1207.55	4.77	128	38.3	80.1	26.8	335	22	53.8	328	43.4	16.4
32	Center 1	52	Positive	Positive	14.19	2.31	10.26	1.49	0.645022	4.44156	57.1429	586.286	4.77	137	47.6	99.8	28.8	288	14.6	48.4	132	39	24.1	9.3	0.12	31.29	70		Negative	Negative	5.94	3.14	2.14	0.22	0.0700637	0.681529	46.8153	100.185	5.15	147	44.2	85.9	28.5	332	15.2	35.9	147	43	18.2
33	Center 1	49	Positive	Positive	13.79	4.16	8.81	0.54	0.129808	2.11779	123.558	1088.54	4	106	31.1	77.9	26.6	342	18.6	60.8	514	39.2	18	4.9	0.25	15.24	100		Negative	Negative	18.05	4.08	13.01	0.54	0.132353	3.18873	98.0392	1275.49	4.27	123	39.5	92.5	28.8	311	17.9	62	400	39.2	16.7
34	Center 1	60	Positive	Positive	18.28	2.56	14.59	0.93	0.363281	5.69922	103.125	1504.59	4.04	113	35.1	86.9	28	322	17.8	46.8	264	39.1	21.8	7.3	0.19	24.68	130		Negative	Negative	5.63	2.33	2.08	0.54	0.23176	0.892704	50.2146	104.446	3.62	120	35.7	98.5	33	335	18.3	60.7	117	43.1	17.7
35	Center 1	49	Positive	Positive	9.23	2.58	4.95	0.51	0.197674	1.9186	160.078	792.384	4.21	22	37.1	88.1	28.9	328	17.6	48	413	39.2	20.6	6.6	0.27	22.14	80		Positive	Positive	5.79	2.07	3.16	0.41	0.198068	1.52657	90.3382	285.469	4.97	137	44.4	91.2	28.1	309	14.7	39.9	187	37.8	23.5
36	Center 1	52	Positive	Positive	14.52	3.3	9.51	1.31	0.39697	2.88182	158.788	1510.07	4.27	131	39.8	93.1	30.7	330	14.8	42.9	524	38.8	24.3	9.1	0.48	30.88	80		Negative	Negative	10.01	3.24	5.1	0.61	0.188272	1.57407	101.543	517.87	4.81	151	44.5	92.4	31.3	338	17.5	50.9	329	38.5	21
37	Center 1	21	Positive	Positive	14.34	2.41	10.93	0.66	0.273859	4.53527	182.158	1990.98	4.85	127	40.8	84.1	36.2	312	15	34.3	439	38.6	20.6	7.3	0.32	22.38	100		Positive	Positive	9.8	2.12	6.09	0.93	0.438679	2.87264	125.472	764.123	5.06	142	42	82.9	28	337	16.8	38.6	266	43	18.4
38	Center 1	49	Positive	Positive	17.22	2.22	13.67	1.14	0.513514	6.15766	154.955	2118.23	3.52	115	33.4	94.8	32.6	344	13.4	39.4	344	38	28.7	12.5	0.43	40.42	100		Negative	Negative	8.13	1.84	5.48	0.41	0.222826	2.97826	185.87	1018.57	3.89	124	38	97.8	31.9	326	18.4	61.7	342	37.8	23.8
39	Center 1	54	Positive	Positive	11.27	2.92	6.64	1.36	0.465753	2.27397	203.425	1350.74	3.54	110	33.2	93.8	31.1	332	22.2	71.4	594	38.8	20.7	7.4	0.44	23.55	120		Negative	Negative	9.32	3.16	4.51	0.88	0.278481	1.42722	123.418	556.614	4.48	133	42.3	92.4	29	314	15.4	44.5	390	38.2	22.9
40	Center 1	48	Positive	Positive	13.21	1.69	10.61	0.82	0.485207	6.27811	330.178	3503.18	3.88	101	32.1	82.9	26	314	16.6	38.6	558	39	21.1	7.5	0.42	24.25	120		Positive	Positive	17.8	2.9	13.88	0.82	0.282759	4.78621	194.138	2694.63	3.76	107	33.6	89.3	28.4	318	21.3	63.9	563	39.2	21.3
41	Center 1	59	Positive	Positive	12.82	3.04	7.13	1.38	0.453947	2.34539	178.289	1271.2	4.04	125	36.8	91.3	30.9	339	15.1	42.8	542	39.2	19	5.6	0.3	17.69	90		Negative	Negative	7.45	2.16	4.92	0.16	0.0740741	2.27778	169.444	833.667	4.55	121	39.4	86.6	36.5	306	16.2	42.3	366	39.2	17.7
42	Center 1	61	Positive	Positive	6.03	2.25	2.73	0.87	0.386667	1.21333	90.6667	247.52	4.53	123	39	86.2	27.2	316	14.3	33.4	204	38.5	26.8	10.3	0.21	35.12	55		Negative	Negative	9	2.87	4.6	0.62	0.216028	1.60279	65.8537	302.927	4.88	133	41.7	85.4	27.3	320	15.8	38.7	189	38.3	27.3
43	Center 1	35	Positive	Positive	11.73	1.29	9.08	1.21	0.937984	7.03876	291.473	2646.57	4.1	125	40	97.6	30.6	313	15	46.4	376	38.8	20	6.6	0.25	20.66	120		Negative	Negative	13.86	1.57	11.59	0.58	0.369427	7.38217	259.236	3004.54	4.05	118	40.3	99.3	29.1	293	15	49.6	407	39.2	18.8
44	Center 1	24	Positive	Positive	15.46	1.81	12.28	1.19	0.657459	6.78453	183.978	2259.25	4.98	120	38.4	77.2	24.2	313	16.1	31.1	333	38.5	21.8	7.7	0.26	25.17	100		Negative	Negative	12.1	2.34	8.23	1.22	0.521368	3.51709	100.427	826.517	5.18	138	41.8	80.7	26.6	329	19.8	44.6	235	38	24.1
45	Center 1	22	Positive	Positive	14.35	1.32	12.13	0.66	0.5	9.18939	312.121	3786.03	5.05	133	41.4	81.8	26.4	322	18	42.9	412	39.2	19.1	5.6	0.23	17.48	70		Negative	Negative	10.28	3.95	5.8	0.16	0.0405063	1.46835	75.9494	440.506	5.46	148	47.6	87.2	27.2	312	20.2	54.2	300	38.2	23.1
46	Center 1	49	Positive	Positive	13.64	2.73	9.04	0.83	0.304029	3.31136	74.7253	675.516	4.06	142	42.8	105.5	35.1	333	13.2	46.66	204	38.5	21.2	8.1	0.16	24.96	60		Negative	Negative	9.6	2.76	5.12	0.57	0.206522	1.85507	55.7971	285.681	4.37	147	44.6	102.1	33.6	329	13	43	154	38.7	20.8
47	Center 1	46	Positive	Positive	8.66	0.7	3.97	3.19	4.55714	5.67143	838.571	3329.13	2.91	101	29.4	101.2	34.6	342	14	47.4	587	38.1	22.8	9.8	0.57	34.16	40		Negative	Negative	8.18	2.84	4.37	0.63	0.221831	1.53873	111.972	489.317	4.53	138	44.6	98.6	30.4	308	16	53.1	318	38.7	23.5
48	Center 1	63	Positive	Positive	10.3	1	8.2	0.3	0.3	8.2	626	5133.2	4.29	119	37.1	90	29.6	330	14.1	50.1	626	38.7	18.8	7.4	0.46	28.14	75		Negative	Negative	8.92	1.41	6.57	0.5	0.35461	4.65957	323.404	2124.77	3.91	126	37.8	96.6	32.1	333	17.2	56.8	456	39.1	19.9
49	Center 1	40	Positive	Positive	9.64	2.11	6.53	0.68	0.322275	3.09479	104.265	680.853	5.2	146	46.3	89.1	28.1	315	13.9	34.9	220	38.9	16.6	6.1	0.13	26.28	5		Negative	Negative	7.72	2.97	3.96	0.5	0.16835	1.33333	75.4209	298.667	5.12	142	44.6	87.2	27.7	318	14.4	36.1	224	38.7	17
50	Center 2	23	Positive	Positive	5.9	0.93	4.9	0.06	0.0645161	5.26882	281.72	1380.43	3.37	94	29	86	27.8	323	14.8	35.2	262	38.5	17.2	6.5	0.17	28.55	90		Positive	Positive	6.56	2.35	3.92	0.1	0.0425532	1.66809	117.021	458.723	4.32	119	36.2	83.7	27.5	329	17.5	44.2	275	38.2	18.7
51	Center 2	60	Positive	Positive	11.78	1.54	9.05	0.87	0.564935	5.87662	230.519	2086.2	3.8	104	31.9	84.1	27.3	325	18.1	46.7	355	39.2	15.2	4.8	0.17	21.72	70		Negative	Negative	8.46	2.22	5.08	0.5	0.225225	2.28829	185.135	940.486	4.76	106	33.3	70.1	23.3	319	21.5	41.6	411	39.2	16.6
52	Center 2	51	Positive	Positive	16.03	2.58	11.85	1.31	0.507752	4.59302	275.581	3265.64	4.01	129	38.5	96	32.3	336	13.9	41.7	711	38.7	15.2	5.3	0.38	21.45	100		Negative	Positive	9.68	2.65	5.65	1.05	0.396226	2.13208	106.792	603.377	4.28	131	38.7	90.4	30.5	337	15.6	44	283	39	14.8
53	Center 2	63	Positive	Positive	9.1	3.48	4.75	0.55	0.158046	1.36494	108.621	515.948	4.75	154	46.6	98.3	32.5	331	13.2	40	378	37.9	16	6.1	0.23	25.11	10		Negative	Negative	7.38	2.72	3.73	0.39	0.143382	1.37132	73.8971	275.636	5.67	156	48	84.7	27.4	324	14.4	33.6	201	38.1	19.5
54	Center 2	74	Positive	Positive	8.15	1.64	5.36	0.59	0.359756	3.26829	156.707	839.951	3.47	91	28.1	81	26.4	326	15.6	34.2	257	39	15.4	4.9	0.13	20.88	85		Negative	Negative	7.98	1.92	4.88	0.93	0.484375	2.54167	103.125	503.25	4.33	124	39.7	91.7	28.5	311	13.5	35.5	198	38.3	16.8
55	Center 2	54	Positive	Positive	10.85	3.71	6.13	0.63	0.169811	1.65229	26.1456	160.272	5.09	183	53.4	104.9	36	343	14.8	53.4	97	38.7	17.3	6.6	0.06	29.11	5		Negative	Negative	9.78	2.6	6.19	0.47	0.180769	2.38077	90.7692	561.862	4.96	152	45.8	92.4	30.6	332	14.4	39.1	236	38.2	16.5
56	Center 2	65	Positive	Positive	6.42	1.72	3.99	0.38	0.22093	2.31977	140.116	559.064	3.81	103	32.7	85.8	27.1	316	16.9	43.6	241	38.6	17.4	6.2	0.15	27.23	115		Negative	Negative	7.68	2.35	4.5	0.23	0.0978723	1.91489	80.4255	361.915	3.71	106	32.7	88.1	28.6	324	19.7	57.6	189	39.2	17.6
57	Center 2	43	Positive	Positive	6.2	1.13	4.46	0.51	0.451327	3.9469	294.69	1314.32	4.61	90	30.5	66.3	19.6	295	19.7	31.7	333	39.2	17.1	4.8	0.16	23.46	120		Positive	Positive	7.39	1.23	5.13	0.58	0.471545	4.17073	243.902	1251.22	5.31	109	35.8	67.4	20.5	304	22.4	41.3	300	39.2	13.8
58	Center 2	57	Positive	Positive	14.63	3.1	10.23	0.82	0.264516	3.3	121.935	1247.4	5.68	125	41	72.2	21.9	304	17.4	31	378	39	18.7	6.3	0.24	28.74	100		Negative	Negative	6.7	2.61	3.5	0.42	0.16092	1.341	70.4981	246.743	4.43	131	41	92.5	29.5	319	12.9	34.5	184	37.8	19
59	Center 2	62	Positive	Positive	10.4	2.44	7.43	0.43	0.17623	3.04508	112.705	837.398	4.72	146	46.3	98	30.9	316	13.7	41.8	275	39.2	15.8	5.2	0.14	22.69	35		Negative	Negative	7.86	2.13	4.58	0.72	0.338028	2.15023	108.92	498.854	4.22	126	39	92.3	29.9	324	13.4	36.9	232	39.2	14.8
60	Center 2	27	Positive	Positive	5.5	1.6	3.16	0.47	0.29375	1.975	104.375	329.825	5.28	159	47.5	90.1	30.2	335	16.6	46.3	167	39.2	15.4	4.8	0.08	21.16	10		Negative	Negative	6.97	2.45	4.03	0.25	0.102041	1.6449	82.449	332.269	5.08	129	41.2	81.2	25.4	313	15.7	33.8	202	39.2	14.7
61	Center 2	51	Positive	Positive	1.75	0.37	1.11	0.24	0.648649	3	167.568	186	1.61	70	19.2	119.4	43.8	367	16.2	86.4	62	39.2	18.1	7.6	0.05	32.12	35		Negative	Negative	4.44	1.14	2.65	0.42	0.368421	2.32456	72.807	192.939	2.07	88	25.3	122.3	42.6	349	15	68.2	83	39	16.5
62	Center 2	37	Positive	Positive	11.96	1.99	9.29	0.51	0.256281	4.66834	170.854	1587.24	4.96	130	41.5	83.6	26.1	313	17.7	43.6	340	39.2	15.4	4.6	0.16	20.44	70		Negative	Negative	11.51	2.35	8.37	0.51	0.217021	3.5617	128.511	1075.63	5.02	140	43.9	87.5	27.9	319	21.5	59.2	302	38.9	16.3
63	Center 2	53	Positive	Positive	7.22	1.37	4.93	0.83	0.605839	3.59854	89.781	442.62	3.48	117	35.6	102.4	33.6	329	13.6	46.6	123	39.1	17.9	6.9	0.9	30.25	65		Negative	Negative	3.27	1.04	1.55	0.54	0.519231	1.49038	194.231	301.058	3.28	114	35	106.9	34.9	327	15.5	57.8	202	39.2	15.3
64	Center 2	45	Positive	Positive	18.43	1.4	15.76	1.16	0.828571	11.2571	90.7143	1429.66	3.93	147	40.8	103.8	37.3	359	15.5	55.4	127	42.8	20.2	7.5	0.1	30.02	50		Negative	Negative	7.11	1.59	4	0.93	0.584906	2.51572	142.138	568.553	4.43	133	40.3	91	30	330	15.3	42	226	18.2	19.5
65	Center 2	52	Positive	Positive	7.4	1.43	5.1	0.36	0.251748	3.56643	225.874	1151.96	3.62	128	36.9	104	34.3	340	17.9	64.8	323	39.1	20	6.6	0.21	21.07	90		Negative	Negative	4.45	1.06	2.99	0.32	0.301887	2.82075	183.962	550.047	4.15	123	36.6	88.4	29.6	335	19.4	56.5	195	43.4	16.6
66	Center 2	34	Positive	Positive	5.6	1.44	3.17	0.39	0.270833	2.20139	141.667	449.083	4.47	129	39.7	91	29.4	335	12.4	33.4	204	38.5	26.8	10.3	0.21	35.12	20		Negative	Negative	6.95	2.42	4.04	0.26	0.107438	1.66942	82.6446	333.884	5.07	127	41	81.4	25.4	312	15.7	33.8	200	39.2	14.7
67	Center 2	48	Positive	Positive	9.92	1.69	7.69	0.54	0.319527	4.5503	331.361	2548.17	3.76	104	33.5	89.3	27.8	312	13.6	35.4	560	40	20.8	7.1	0.42	23.35	101		Negative	Negative	9.78	2.06	6.76	0.26	0.126214	3.28155	192.233	1299.5	3.92	113	33.6	86.6	28.5	379	15.7	41.1	396	39.3	15.5
68	Center 2	45	Positive	Positive	8.27	0.85	7.21	0.32	0.376471	8.48235	621.176	4478.68	2.83	82	22.9	80.2	27.7	350	16.5	38.7	528	38.5	22.6	8.3	0.47	27.73	60		Negative	Negative	9.73	1.78	7.58	0.18	0.101124	4.25843	268.539	2035.53	3.63	112	33.1	94.1	31.5	337	19.6	66.4	478	39.2	15.1
69	Center 2	44	Positive	Positive	8.48	1.49	6.44	0.5	0.33557	4.32215	236.913	1525.72	3.95	98	28.5	72.1	24.5	336	19.9	41.3	353	43.2	17.9	5.5	0.21	19.57	113		Negative	Negative	8.41	2.07	5.59	0.35	0.169082	2.70048	142.995	799.343	4.98	125	37	73.8	24.7	354	21.9	48.3	296	43.3	16.4
70	Center 2	50	Positive	Positive	9.34	1.45	7.28	0.67	0.462069	5.02069	205.517	1496.17	3.28	85	25.9	79.2	26	330	20.1	48.7	298	43.2	18.9	6.3	0.17	25.59	110		Positive	Positive	7.16	1.65	4.76	0.33	0.2	2.88485	151.515	721.212	4.09	114	37.3	88.7	28.2	320	19.7	55.4	250	39.1	16
71	Center 2	58	Positive	Positive	19.52	1.58	18.02	0.64	0.405063	11.4051	325.949	5873.61	4.33	129	38.8	90.1	29.6	325	13.2	33.3	515	39.4	18.9	5.6	0.26	17.22	87		Negative	Negative	14.79	2.13	11.31	0.37	0.173709	5.30986	205.164	2320.41	4.48	124	37.1	82.5	28.3	341	17	42.4	437	43.2	15.6
72	Center 2	52	Positive	Positive	7.2	0.94	5.31	0.77	0.819149	5.64894	597.872	3174.7	3.82	110	32.4	82	28.1	330	11.9	41.6	562	39.2	15.8	6.9	0.4	30.78	85		Positive	Positive	8.7	1.34	5.99	1.4	1.04478	4.47015	395.522	2369.18	4.66	130	38.2	83	27.3	336	14	41.5	530	39.1	14.7
73	Center 2	60	Positive	Positive	9.8	1.7	5.62	1.37	0.805882	3.30588	222.353	1249.62	4.28	122	37.4	88	29.1	330	11.3	43.7	378	38.9	17.6	8.4	0.2	30.23	90		Negative	Negative	8.5	2.13	5.2	1.04	0.488263	2.44131	165.258	859.343	4.46	118	36	46	28.3	328	12.1	45.2	352	38.4	15.8
74	Center 2	35	Positive	Positive	9.1	2.02	6.48	0.65	0.321782	3.20792	216.832	1405.07	5.42	152	45.8	84	28.8	337	12.3	47.4	438	37.6	15.3	8.4	0.16	20.12	72		Negative	Negative	5.2	1.64	2.75	0.97	0.591463	1.67683	153.049	420.884	5.63	166	47.9	45	29.2	331	13.5	38.7	251	38.5	17.1
75	Center 2	41	Positive	Positive	7.6	1.72	4.12	1.23	0.715116	2.39535	136.628	562.907	3.98	130	39.7	96	32.8	330	10.7	40	235	38.4	17.7	8.7	0.17	34.37	76		Negative	Negative	5.2	1.89	2.77	0.6	0.31746	1.46561	167.725	464.598	4.6	144	42.3	91	31.7	342	10.8	36.7	317	38.3	17.6
76	Center 2	52	Positive	Positive	11.75	0.6	10.88	0.19	0.316667	18.1333	391.667	4261.33	4.29	127	38.6	90	29.6	330	17.1	49.1	235	38.7	18.8	7.2	0.17	31.9	70		Positive	Positive	7.74	0.84	6.3	0.39	0.464286	7.5	316.667	1995	4.18	123	38.6	92.3	29.4	318	17.8	54	266	38.4	17.6
77	Center 2	50	Positive	Positive	3.2	0.75	2.25	0.18	0.24	3	177.333	399	3.9	114	34.2	86.7	29.6	343	15.8	39.9	133	41.7	21.9	8.2	0.13	32.92	81		Positive	Positive	5.71	1.82	3.32	0.33	0.181319	1.82418	114.835	381.253	3.96	129	36.6	92.7	32.4	349	16.2	48.2	209	43	18.7
78	Center 2	34	Positive	Positive	11.24	2.23	7.93	0.56	0.251121	3.55605	174.439	1383.3	5.51	149	46	84.6	27	320	15.7	39.2	389	38.5	17.6	6.9	0.26	28.3	46		Positive	Positive	9.85	2.34	6.43	0.47	0.200855	2.74786	164.103	1055.18	5.78	157	49.1	84.6	27.3	324	17.9	43.2	384	43.5	20
79	Center 2	63	Positive	Positive	7.21	1.89	4.26	0.19	0.100529	2.25397	142.328	606.317	4.28	119	40.2	92.1	29.5	326	14.2	39.5	269	39.1	15.2	4.5	0.16	19.5	35		Positive	Positive	5.58	1.68	3.14	0.13	0.077381	1.86905	126.19	396.238	4.41	134	40.4	91.7	30.4	333	14.9	41	212	38.7	15
80	Center 2	50	Positive	Positive	11.23	2.11	8.28	0.47	0.222749	3.92417	186.73	1546.12	4.59	127	39.9	88	27.4	318	16.2	41.4	394	38.8	15.8	5.2	0.24	22.15	90		Negative	Negative	6.58	2.72	2.63	0.86	0.316176	0.966912	72.4265	190.482	4.89	140	43.2	88	29.4	334	14.7	37.3	197	37.9	21.2
81	Center 2	54	Positive	Positive	12.67	2.66	9.57	0.15	0.056391	3.59774	125.94	1205.24	4.92	126	41	83.8	26.1	314	17.6	43.7	335	40.29	15.7	5.2	0.17	22.57	97		Negative	Negative	7.47	2.16	4.97	0.16	0.0740741	2.30093	170.833	849.042	4.5	122	39.4	86.6	36.5	304	16.2	42.3	369	39.2	17.7
82	Center 2	43	Positive	Positive	11.72	2.2	7.51	1.85	0.840909	3.41364	131.364	986.541	3.67	105	33.9	90.1	28.4	314	16.9	47.2	289	39.4	17.3	6.2	0.17	28.2	120		Negative	Negative	13.89	3.1	9.27	0.83	0.267742	2.99032	137.419	1273.88	4.32	117	37.2	86.8	27.3	312	16	41.5	426	39.2	14.7
83	Center 2	54	Positive	Positive	12.25	1.5	9.4	0.96	0.64	6.26667	382.667	3597.07	4.23	107	35.2	86.3	262	307	15.7	40.2	574	40.1	15.6	5.3	0.29	21.13	8		Negative	Negative	12.57	1.98	9.28	0.89	0.449495	4.68687	245.96	2282.51	4.15	130	34.8	83.9	26.2	317	17.8	45.2	487	38.4	15.8
84	Center 2	34	Positive	Positive	11.34	2.65	7.68	0.49	0.184906	2.89811	105.66	811.472	4.99	143	44.5	87.5	28	322	13.8	34.8	280	37.6	17.4	7.2	0.24	30.69	60		Negative	Negative	8.94	2.65	5.08	0.91	0.343396	1.91698	113.962	578.928	5.23	142	44.1	84.8	27	319	15.1	36.7	302	38.6	17.1
85	Center 2	64	Positive	Positive	12.87	2.3	9.98	0.58	0.252174	4.33913	105.652	1054.41	4.35	119	39.2	89.7	27.2	305	17.8	50.9	243	38.6	18.4	6.9	0.16	30.21	50		Positive	Positive	9.57	2.58	5.61	0.93	0.360465	2.17442	106.202	595.791	4.7	126	39	82.8	27	326	19.4	50	274	38.4	17.6
86	Center 2	33	Positive	Positive	11.21	2.32	7.84	0.47	0.202586	3.37931	135.345	1061.1	5.67	154	49.3	86.5	26.4	304	16.2	39.5	314	39.4	16.5	5.7	0.15	23.15	20		Negative	Negative	10.22	2.33	6.87	0.41	0.175966	2.9485	96.1373	660.464	5.64	154	46.4	82.6	27.6	337	16.3	39.4	224	38.5	16.7
87	Center 2	59	Positive	Positive	8.6	3.48	4.33	0.78	0.224138	1.24425	62.6437	271.247	5.23	166	48.4	94.1	32.1	340	14.3	41.4	218	38.7	15.8	5.6	0.12	24.72	12		Negative	Negative	9.1	1.19	7.54	0.29	0.243697	6.33613	409.244	3085.7	5.2	121	39	73	23.3	310	25.3	59	487	39.2	18.6
88	Center 2	74	Positive	Positive	8.15	1.64	5.36	0.59	0.359756	3.26829	156.707	839.951	3.47	91	28.1	81	26.4	326	15.6	34.2	257	39	15.4	4.9	0.13	20.88	85		Negative	Negative	7.98	1.92	4.88	0.93	0.484375	2.54167	103.125	503.25	4.33	124	39.7	91.7	28.5	311	13.5	35.5	198	38.3	16.8
89	Center 2	59	Positive	Positive	12.82	3.04	7.13	1.38	0.453947	2.34539	178.289	1271.2	4.04	125	36.8	91.3	30.9	339	15.1	42.8	542	39.2	19	5.6	0.3	17.69	90		Negative	Negative	7.45	2.16	4.92	0.16	0.0740741	2.27778	169.444	833.667	4.55	121	39.4	86.6	36.5	306	16.2	42.3	366	39.2	17.7
90	Center 2	50	Positive	Positive	10.88	2.88	6.89	0.78	0.270833	2.39236	140.972	971.299	3.63	99	29.2	80.9	26.6	328	17.3	40.2	406	39.3	16.4	5.8	0.25	23.78	133		Negative	Negative	7.59	1.96	4.77	0.51	0.260204	2.43367	129.082	615.719	4.47	113	34.4	77	25.3	333	23.6	57.7	253	42.9	16.3
[truncated: 4 more columns]
